# Supplementary material for: CKII Control of Axonal Plasticity Is Mediated by Mitochondrial Ca2+ via Mitochondrial NCLX
Source: Cells. 2022 Dec 9;11(24):3990. doi: 10.3390/cells11243990 (PMC9777275; doi:10.3390/cells11243990)
Supplement: Supplementary file 1 [file cells-11-03990-s001.zip]

Archive with 1 entries (1 files):
- cells-1980233-supplementary.pdf
